# Supplementary material for: The role of parental child marriage in children's food security and nutritional status: a prospective cohort study in Indonesia
Source: Front Public Health. 2024 Dec 10;12:1469483. doi: 10.3389/fpubh.2024.1469483 (PMC11666496; doi:10.3389/fpubh.2024.1469483)
Supplement: Supplementary file 1 [file Data_Sheet_1.zip]

Archive with 8 entries (7 files):
- Supplementary Materials/
- __MACOSX/._Supplementary Materials
- Supplementary Materials/.DS_Store
- __MACOSX/Supplementary Materials/._.DS_Store
- Supplementary Materials/Supplementary Material.tex
- __MACOSX/Supplementary Materials/._Supplementary Material.tex
- Supplementary Materials/Supplementary Material.pdf
- __MACOSX/Supplementary Materials/._Supplementary Material.pdf
