# Supplementary material for: The role of parental child marriage in children's food security and nutritional status: a prospective cohort study in Indonesia
Source: Front Public Health. 2024 Dec 10;12:1469483. doi: 10.3389/fpubh.2024.1469483 (PMC11666496; doi:10.3389/fpubh.2024.1469483)
Supplement: Supplementary file 1 [file Data_Sheet_1.zip › Supplementary Materials/Supplementary Material.tex]

%%%%%%%%%%%%%%%%%%%%%%%%%%%%%%%%%%%%%%%%%%%%%%%%%%%%%%%%%%%%%%%%%%%%%%%%%%%%%%%%%%%%%%%%%%%%%%%%%%%%%%%%%%%%%%%%%%%%%%%%%%%%%%%%%%%%%%%%%%%%%%%%%%%%%%%%%%%
% This is just an example/guide for you to refer to when producing your supplementary material for your Frontiers article.                                 %
%%%%%%%%%%%%%%%%%%%%%%%%%%%%%%%%%%%%%%%%%%%%%%%%%%%%%%%%%%%%%%%%%%%%%%%%%%%%%%%%%%%%%%%%%%%%%%%%%%%%%%%%%%%%%%%%%%%%%%%%%%%%%%%%%%%%%%%%%%%%%%%%%%%%%%%%%%%

%%% Version 2.5 Generated 2022/06/14 %%%
%%% You will need to have the following packages installed: datetime, fmtcount, etoolbox, fcprefix, which are normally inlcuded in WinEdt. %%%
%%% In http://www.ctan.org/ you can find the packages and how to install them, if necessary. %%%
%%%  NB logo1.jpg is required in the path in order to correctly compile front page header %%%

\documentclass[utf8]{frontiers_suppmat} % for all articles
\usepackage{url,hyperref,lineno,microtype}
\usepackage[onehalfspacing]{setspace}
\usepackage{amsmath}
\usepackage[authoryear]{natbib}
\usepackage[english]{babel}
\usepackage{amsmath, mathtools,amsthm}
\usepackage{amsfonts}
\usepackage{amssymb}
\usepackage{graphicx}
\usepackage{subfig}
\usepackage[authoryear]{natbib}
\usepackage{enumitem}
\usepackage{color,soul}
\usepackage{colortbl}
\usepackage{hyperref}
\usepackage{comment}
\usepackage{lmodern}
\usepackage{textcomp} 
\usepackage{xcolor}
\usepackage{longtable,booktabs}
\usepackage{rotating}
\usepackage{booktabs}
\usepackage{dcolumn}
\usepackage{longtable}
\usepackage{caption}
\captionsetup{labelfont=bf}
\usepackage{rotating} % for sidewaystable
\usepackage{graphicx} % for scalebox
\usepackage{graphics,epsfig,verbatim,bm,latexsym,rotating,amsmath,url,amsbsy, caption, subcaption, pdflscape, ragged2e,  }


% Leave a blank line between paragraphs instead of using \\

\begin{document}
\onecolumn
\firstpage{1}

\title[Supplementary Material]{{\helveticaitalic{Supplementary Material}}}


\maketitle

\subsection{More information}

\subsubsection{Covariates Variable}
To address potential confounding factors (xt), we evaluated several key variables. Children's food security status (x1) is essential for understanding their nutritional well-being and its effect on household dynamics. Ensuring food security for children is critical as it directly impacts their physical health, cognitive development, and academic performance. Additionally, children's nutritional status can reflect the overall food availability and economic stability of the household. The interaction between parental child marriage status and parental food security status in 2007 (x2) helps explore the impact of early parental marriage on food security and related outcomes. Early marriage can disrupt educational and economic opportunities, affecting the household's ability to secure adequate food. Child gender and age (x3) are critical demographic variables that influence household resource allocation and dependency levels. Gender can affect the distribution of food and other resources, while age determines the nutritional and financial needs of household members. Child marriage status (yes/no) (x4) underscores the socio-economic implications of child marriage within households, as it often leads to higher dependency ratios and economic strain. 

Parental food security status in 2007 and 2014 (x5) allows for an analysis of trends and changes in household stability and well-being over time, providing insights into long-term economic resilience or vulnerability. Parental malnutrition status in the same years is vital for understanding the health and nutritional status of parents and its effect on household expenditure, as poor parental health can increase healthcare costs and reduce economic productivity. Employment status (yes/no) (x6) serves as a direct indicator of income and economic stability within the household, influencing the ability to meet food and other essential needs.

Household size (x7) impacts the distribution of resources and overall expenditure, with larger households potentially facing greater economic strain. Religious affiliation (Islam, yes/no) can influence dietary practices, spending habits, and social norms, affecting household food security and expenditure patterns. Monthly household expenditure for non-food and food, along with the food expenditure share (x8), provides insight into the economic priorities and constraints of the household, highlighting how resources are allocated between essential and non-essential items. The age of household members (x9) affects dependency ratios and spending patterns, with younger and older members typically requiring more resources. Per capita monthly expenditure in 2007, adjusted to 2000 dollars (PPP) (x10), allows for a standardized comparison of economic well-being across different years, providing a clearer picture of economic trends. Moreover, we also added regional level information, namely: GDP in regional level and Gini index.

Rural residency (yes/no) (x11) influences access to resources, employment opportunities, and cost of living, with rural households often facing different economic challenges than urban ones. The gender of key household members (female, yes/no) impacts household decision-making and expenditure, as gender roles can affect economic activities and priorities. Marital status (married/cohabiting) (x12) affects household structure and economic support systems, influencing financial stability and resource allocation. Belonging to a matriarchal ethnic group (yes/no) can influence social norms and household dynamics, affecting decision-making and economic behavior.

The availability of midwifery services in villages (x13) impacts family health and expenditures, as access to healthcare services can reduce maternal and infant mortality and related healthcare costs. The presence of ASKESKIN (health insurance for the poor) and RASKIN (subsidized rice programs) in villages (x14) affects healthcare and food security, respectively, providing safety nets for vulnerable households. Tracking rural residency in 2014 (yes/no) (x15) allows for the analysis of changes in access to resources and economic opportunities over time, highlighting shifts in rural development. Comparing per capita monthly expenditure in 2014 (PPP adjusted to 2000 dollars) to 2007 levels (x16) helps understand economic progress or decline, indicating the effectiveness of economic policies and programs. Finally, the enforcement of traditional laws and sanctions for breaking them, along with changes in traditional marriage laws (x17-x18), highlight the influence of cultural norms on household behavior and expenditure. By incorporating these variables, we aim to provide a thorough analysis of the factors influencing household expenditure and economic well-being.


\subsubsection{ To calculate FCS (Food Consumption Score)}

To compute FCS, the following steps are employed, drawing on methodologies outlined in WFP (2015) and VAM (2015):
1) We extract data from both IFLS4 and IFLS5 regarding the frequency of food consumption within a week. Each food item is assigned a score based on consumption frequency, with a score of 1 indicating consumption once a week and a score of 2 indicating consumption twice a week, and so forth.
2) The consumption frequencies of all food items within the same food group are aggregated. If the sum of consumption frequencies for any food group exceeds 7, it is recoded as 7.
3) The aggregated consumption frequency for each food group is multiplied by its corresponding "importance weight" as specified in WFP (2015) and VAM (2015).


\subsubsection{To Measure Child Nutritional Status}
%\subsubsubsection{Computation Of Centiles And Z-Scores For Height-For-Age, Weight-For-Age And BMI-For-Age}

%The construction of the 2007 WHO references initially relied on the GAMLSS method with the Box-Cox power exponential distribution, as outlined by Rigby and Stasinopoulos (2004). However, the chosen models ultimately simplified to the LMS model (Cole and Green, 1992) because adjustments for kurtosis were unnecessary for any of the references. Consequently, percentile and z-score computations for all three indicators were based on LMS methodology. However, a constraint was applied to limit the derivation of percentiles to the range corresponding to z-scores between -3 and 3. This decision was motivated by the fact that percentiles beyond $\pm 3$ SD remain unchanged with alterations in equivalent z-scores. Despite this limitation, the impact is minimal, given that the inclusion range spans from the 0.135th to 99.865th percentiles.

%For all indicators, the tabulated fitted values of Box-Cox power, median, and coefficient of variation corresponding to age (or height) $t$ are denoted by $L(t)$, $M(t)$, and $S(t)$, respectively. 

%\subsubsubsection{Centiles and z-scores for height-for-age}

%For this indicator, $L(t)$ is equal to 1, simplifying the Box-Cox normal distribution used in the LMS method to the normal distribution. Therefore, differences between adjacent standard deviations (e.g., between 2 SD and 3 SD) were constant for a specific age but varied at different ages. 
%In this case, the centiles at age $t$ can be estimated from:
%$$
%\begin{array}{l} 
%C_{100 \alpha}(t)=M(t)\left[1+L(t) S(t) Z_a\right]^{1 / L(t)}=M(t)\left[1+S(t) Z_\alpha\right] \\
%=M(t)+\operatorname{StDev}(t) Z_\alpha, \quad-3 \leq Z_\alpha \leq 3
%\end{array}
%$$

%Where $Z_{\alpha}$ is the normal equivalent deviate for tail area $\alpha$, $C_{100\alpha}(t)$ is the $100\alpha$-th centile, and $\text{StDev}(t)$ is the standard deviation at age $t$ (derived from multiplying $S(t)$ by $M(t)$). 

%The individual z-score for a measurement $y$ at age $t$ was computed as:
%$$Z_{\text {ind }}=\frac{[y / M(t)]^{L(t)}-1}{S(t) L(t)}=\frac{y-M(t)}{S t \operatorname{Dev}(t)}
%$$
%\subsubsubsection{Centiles and z-scores for weight-for-age and BMI-for-age}

%The weight-based indicators presented right-skewed distributions. Following the same methodology applied to the WHO Child Growth Standards, a restricted application of the LMS method was thus used for the 2007 WHO weight-based indicators, limiting the Box-Cox normal distribution to the interval corresponding to z-scores where empirical data were available (i.e., between -3 SD and 3 SD). Beyond these limits, the standard deviation at each age was fixed to the distance between $\pm 2$ SD and $\pm 3$ SD, respectively. This approach avoids making assumptions about the distribution of data beyond the limits of the observed values.

%As a result of this adjustment, the z-score distribution can depart slightly from normality at the extreme tails (beyond $\pm 3$ SD), although the expected practical impact is minimal. 

%The centiles were calculated as follows: 
%The following procedure is recommended to calculate a z-score for an individual child with
%measurement y at age t: 

%1. Calculate

%$$
%C_{100 \alpha}(t)=M(t)\left[1+L(t) S(t) Z_\alpha\right]^{1 / L(t)}, \quad-3 \leq Z_\alpha \leq 3
%$$

\subsubsubsection{Compute the final z-score }
ing procedure is recommended to calculate a $z$-score for an indivi nt $y$ at age $t$ (WHO, 2007) :

z_{\text{ind}}^*=\begin{cases}
    z_{\text{ind}} & \text{if } \left| z_{\text{ind}} \right| \leq 3 \\
    3 + \left( \frac{y - \text{SD3pos}}{\text{SD23pos}} \right) & \text{if } z_{\text{ind}} > 3 \\
    -3 + \left( \frac{y - \text{SD3neg}}{\text{SD23neg}} \right) & \text{if } z_{\text{ind}} < -3
\end{cases}


where
\begin{itemize}
    \item $\text{SD3pos}$ is the cut-off 3 SD calculated at $t$ by the LMS method: 
    \begin{align*}
        \text{SD3pos} &= M(t) \left[1 + L(t) \cdot S(t) \cdot (3)\right]^{\frac{1}{L(t)}} ;
    \end{align*} 
    
    \item $\text{SD3neg}$ is the cut-off -3 SD calculated at $t$ by the LMS method: 
    \begin{align*}
        \text{SD3neg} &= M(t) \left[1 + L(t) \cdot S(t) \cdot (-3)\right]^{\frac{1}{L(t)}} ;
    \end{align*}
    
    \item $\text{SD23pos}$ is the difference between the cut-offs 3 SD and 2 SD calculated at $t$ by the LMS method: 
    \begin{align*}
        \text{SD23pos} &= M(t) \left[1 + L(t) \cdot S(t) \cdot (3)\right]^{\frac{1}{L(t)}} - M(t) \left[1 + L(t) \cdot S(t) \cdot (2)\right]^{\frac{1}{L(t)}} ; 
    \end{align*}
    
    \item $\text{SD23neg}$ is the difference between the cut-offs -2 SD and -3 SD calculated at $t$ by the LMS method: 
    \begin{align*}
        \text{SD23neg} &= M(t) \left[1 + L(t) \cdot S(t) \cdot (-2)\right]^{\frac{1}{L(t)}} - M(t) \left[1 + L(t) \cdot S(t) \cdot (-3)\right]^{\frac{1}{L(t)}} .
    \end{align*}
\end{itemize}


where
\begin{itemize}
    \item $\text{SD3pos}$ is the cut-off 3 SD calculated at $t$ by the LMS method: 
    \begin{align*}
        \text{SD3pos} &= M(t) \left[1 + L(t) \cdot S(t) \cdot (3)\right]^{\frac{1}{L(t)}} ;
    \end{align*} 
    
    \item $\text{SD3neg}$ is the cut-off -3 SD calculated at $t$ by the LMS method: 
    \begin{align*}
        \text{SD3neg} &= M(t) \left[1 + L(t) \cdot S(t) \cdot (-3)\right]^{\frac{1}{L(t)}} ;
    \end{align*}
    
    \item $\text{SD23pos}$ is the difference between the cut-offs 3 SD and 2 SD calculated at $t$ by the LMS method: 
    \begin{align*}
        \text{SD23pos} &= M(t) \left[1 + L(t) \cdot S(t) \cdot (3)\right]^{\frac{1}{L(t)}} - M(t) \left[1 + L(t) \cdot S(t) \cdot (2)\right]^{\frac{1}{L(t)}} ; 
    \end{align*}
    
    \item $\text{SD23neg}$ is the difference between the cut-offs -2 SD and -3 SD calculated at $t$ by the LMS method: 
    \begin{align*}
        \text{SD23neg} &= M(t) \left[1 + L(t) \cdot S(t) \cdot (-2)\right]^{\frac{1}{L(t)}} - M(t) \left[1 + L(t) \cdot S(t) \cdot (-3)\right]^{\frac{1}{L(t)}} .
    \end{align*}
\end{itemize}

\subsection{Detailed Table Presented in Results}

% Please add the following required packages to your document preamble:
% \usepackage{longtable}
% Note: It may be necessary to compile the document several times to get a multi-page table to line up properly
\begin{landscape}
\begin{center}
\begin{adjustbox}  % Adjusting table width
\begin{longtable}{lccccc}
\caption{Parental Child Marriage and Children’s Z-Score - OLS} \label{z score 
 full} \\

\toprule
\textbf{Variables} & \textbf{Model (1)} & \textbf{Model (2)} & \textbf{Model  (3)} & \textbf{Model  (4)} & \textbf{Model  (5)} \\
\midrule
\endfirsthead

\caption[]{Parental Child Marriage and Children’s Z-Score - OLS } \\
\toprule
\textbf{Variables} & \textbf{Model (1)} & \textbf{Model (2)} & \textbf{Model  (3)} & \textbf{Model  (4)} & \textbf{Model  (5)} \\
\midrule
\endhead

\midrule
\endfoot

\bottomrule
\endlastfoot
Parent's   child marriage \\status (Yes/No) & 0.102** & 0.164** & 0.185** & 0.126* & 0.202** \\
 & (0.0470) & (0.0711) & (0.0931) & (0.0657) & (0.0939) \\
Interaction child \\marriage and parent food   security in 2007 &  & -0.0927 & -0.152 &  & -0.113 \\
 &  & (0.0786) & (0.112) &  & (0.0971) \\
Parent'   FCS in 2014 &  &  & -0.00161 & -0.00107 & -0.00108 \\
 &  &  & (0.00151) & (0.00155) & (0.00155) \\
Parent's   FCS in 2007 &  &  & 0.00124 & 0.000836 & 0.00180 \\
 &  &  & (0.00285) & (0.00226) & (0.00239) \\
Parent's   BMI in 2014 &  &  & 0.0101** & 0.0158*** & 0.0153** \\
 &  &  & (0.00503) & (0.00611) & (0.00618) \\
Parent's   BMI in 2007 &  &  & 0.000154 & 0.000287** & 0.000280** \\
 &  &  & (0.000164) & (0.000134) & (0.000136) \\
 Child's   stunting status &  & 0.0342 & 0.0438 &  &  \\
 &  & (0.0472) & (0.0512) &  &  \\
%Child's   food security status &  &  & -0.149 &  &  \\
% &  &  & (0.0966) &  &  \\
Parent's   food security status &  &  & 0.0497 &  &  \\
 &  &  & (0.0985) &  &  \\
Complete   Junior High School &  &  &  & -0.0704 & -0.0728 \\
 &  &  &  & (0.102) & (0.102) \\
Complete   Senior High school &  &  &  & 0.000172 & -0.00156 \\
 &  &  &  & (0.0879) & (0.0880) \\
Incomplete   elementary school &  &  &  & -0.0640 & -0.0666 \\
 &  &  &  & (0.0675) & (0.0679) \\
Incomplete   junior high school &  &  &  & -0.459** & -0.450** \\
 &  &  &  & (0.203) & (0.202) \\
Incomplete   senior high school &  &  &  & -0.350 & -0.341 \\
 &  &  &  & (0.227) & (0.227) \\
No   education &  &  &  & -0.184* & -0.189** \\
 &  &  &  & (0.0953) & (0.0959) \\
Parent   gender &  &  &  & -0.114* & -0.114* \\
 &  &  &  & (0.0686) & (0.0685) \\
Separated &  &  &  & 0.193 & 0.158 \\
 &  &  &  & (0.223) & (0.220) \\
Divorce &  &  &  & -0.134 & -0.137 \\
 &  &  &  & (0.315) & (0.315) \\
Widow &  &  &  & 0.282*** & 0.277*** \\
Religion,   ref: Islam &  &  &  & (0.0815) & (0.0813) \\
Protestand &  &  &  & -0.333 & -0.336 \\
 &  &  &  & (0.314) & (0.314) \\
Chatolics &  &  &  & -0.136 & -0.145 \\
 &  &  &  & (0.400) & (0.400) \\
Hinduism &  &  &  & -0.0585 & -0.0620 \\
 &  &  &  & (0.147) & (0.147) \\
Parent's Personal \\Consumption Expenditure\\ PCE in 2007 &  &  &  & -6.24e-09 & -6.25e-09 \\
 &  &  &  & (8.78e-09) & (8.76e-09) \\
GDP in 2007 (regional) &  &  &  & -1.09e-07 & -1.12e-07 \\
 &  &  &  & (2.77e-07) & (2.77e-07) \\
Gini Index in 2007 &  &  &  & -2.611 & -2.547 \\
 &  &  &  & -2.289 & -2.282 \\
Household Expenditure in 2007 &  &  &  & 1.70e-08 & 1.70e-08 \\
 &  &  &  & (3.19e-08) & (3.20e-08) \\
Rice Expenditure Share in 2007 &  &  &  & 0.00101 & 0.00122 \\
 &  &  &  & (0.00839) & (0.00840) \\
Staple   Expenditure \\Share in 2007 (except rice) &  &  &  & -0.00113 & -0.00148 \\
 &  &  &  & (0.00884) & (0.00886) \\
Vegetables   Expenditure \\Share in 2007 &  &  &  & 0.0138 & 0.0136 \\
 &  &  &  & (0.00844) & (0.00846) \\
Food   Expenditure Share in 2007 &  &  &  & 0.00206 & 0.00219 \\
 &  &  &  & (0.00387) & (0.00388) \\
Oil   Expenditure Share in 2007 &  &  &  & -0.0114 & -0.0112 \\
 &  &  &  & (0.0128) & (0.0128) \\
Medical Expenditure Share in 2007 &  &  &  & 0.0116** & 0.0116** \\
 &  &  &  & (0.00549) & (0.00550) \\
Clothes Expenditure Share in 2007 &  &  &  & 0.0116 & 0.0118 \\
 &  &  &  & (0.0140) & (0.0140) \\
Dairy Product Expenditure Share in 2007 &  &  &  & -0.00413 & -0.00435 \\
 &  &  &  & (0.00812) & (0.00815) \\
Education Expenditure Share in 2007 &  &  &  & 0.00183 & 0.00191 \\
 &  &  &  & (0.00268) & (0.00269) \\
House   Expenditure Share in 2007 &  &  &  & 0.00124 & 0.00133 \\
 &  &  &  & (0.00323) & (0.00323) \\
Transfer   Expenditure Share in 2007 &  &  &  & -0.00888 & -0.00858 \\
 &  &  &  & (0.00617) & (0.00614) \\
Alcohol Expenditure Share in 2007 &  &  &  & 0.00179 & 0.00172 \\Rice Expenditure Share in 2007 &  &  &  & 0.00101 & 0.00122 \\
 &  &  &  & (0.00839) & (0.00840) \\
Staple   Expenditure \\Share in 2007 (except rice) &  &  &  & -0.00113 & -0.00148 \\
 &  &  &  & (0.00884) & (0.00886) \\
Vegetables   Expenditure \\Share in 2007 &  &  &  & 0.0138 & 0.0136 \\
 &  &  &  & (0.00844) & (0.00846) \\
Food   Expenditure Share in 2007 &  &  &  & 0.00206 & 0.00219 \\
 &  &  &  & (0.00387) & (0.00388) \\
Oil   Expenditure Share in 2007 &  &  &  & -0.0114 & -0.0112 \\
 &  &  &  & (0.0128) & (0.0128) \\
Medical Expenditure Share in 2007 &  &  &  & 0.0116** & 0.0116** \\
 &  &  &  & (0.00549) & (0.00550) \\
Clothes Expenditure Share in 2007 &  &  &  & 0.0116 & 0.0118 \\
 &  &  &  & (0.0140) & (0.0140) \\
Dairy Product Expenditure Share in 2007 &  &  &  & -0.00413 & -0.00435 \\
 &  &  &  & (0.00812) & (0.00815) \\
Education Expenditure Share in 2007 &  &  &  & 0.00183 & 0.00191 \\
 &  &  &  & (0.00268) & (0.00269) \\
House   Expenditure Share in 2007 &  &  &  & 0.00124 & 0.00133 \\
 &  &  &  & (0.00323) & (0.00323) \\
Transfer   Expenditure Share in 2007 &  &  &  & -0.00888 & -0.00858 \\
 &  &  &  & (0.00617) & (0.00614) \\
Alcohol Expenditure Share in 2007 &  &  &  & 0.00179 & 0.00172 \\
Parent's Personal \\Consumption Expenditure\\ in 2007 &  &  &  & -6.24e-09 & -6.25e-09 \\
 &  &  &  & (8.78e-09) & (8.76e-09) \\
GDP in 2007 (regional) &  &  &  & -1.09e-07 & -1.12e-07 \\
 &  &  &  & (2.77e-07) & (2.77e-07) \\
Gini Index in 2007 &  &  &  & -2.611 & -2.547 \\
 &  &  &  & -2.289 & -2.282 \\
Household Expenditure in 2007 &  &  &  & 1.70e-08 & 1.70e-08 \\
 &  &  &  & (3.19e-08) & (3.20e-08) \\
Traditional Law of Enforcement in 2007 &  &  &  & 0.0119 & 0.0105 \\
 &  &  &  & (0.0630) & (0.0631) \\
Law broken Sanction in 2007 &  &  &  & -0.0110 & -0.0119 \\
 &  &  &  & (0.0782) & (0.0780) \\
The change of law in marriage &  &  &  & 0.0899 & 0.0876 \\
 &  &  &  & (0.0673) & (0.0674) \\
Midwife services in village in 2007 &  &  &  & 0.0155 & 0.0133 \\
 &  &  &  & (0.344) & (0.344) \\
ASKESKIN program in village (2007) &  &  &  & 0.0537 & 0.0557 \\
 &  &  &  & (0.167) & (0.167) \\
RASKIN program in village (2007) &  &  &  & -0.0488 & -0.0509 \\
 &  &  &  & (0.347) & (0.346) \\
Market Operation program (2007) &  &  &  & -0.380** & -0.396** \\
 &  &  &  & (0.182) & (0.183) \\
Log of regional GDP in 2014 &  &  &  & -0.000802 & 0.000206 \\
 &  &  &  & (0.0528) & (0.0529) \\

\hline
Socioeconomics   Characteristics & No & No & No & Yes & Yes \\
Interaction   child marriage \\and parent food security in 2007 & No & Yes & Yes & No & Yes \\

Constant & 6.827*** & 6.885*** & 6.706*** & 6.278*** & 6.253*** \\
 & (0.0299) & (0.0805) & (0.163) & -1.303 & -1.309 \\
 &  &  &  &  &  \\
Observations & 3,029 & 3,029 & 2,598 & 2,255 & 2,255 \\
R-squared & 0.003 & 0.004 & 0.009 & 0.044 & 0.045 \\

\end{longtable}
\begin{TableNotes}
\footnotesize
\item \textit{Standard errors in parentheses}
\item \sym{*} \(p<0.05\), \sym{**} \(p<0.01\), \sym{***} \(p<0.001\)
\item \textit{Note: Each observation in the dataset is weighted according to its significance in representing the target population. Robust standard errors are computed to account for heteroscedasticity or other forms of model misspecification. Models 4 and 5 incorporate socio-economic characteristics at various levels: individual (personal expenditure, religion, ethnicity, education), household (expenditure shares for different food sources), community (local laws on marriage, government policies), and regional (regional GDP and Gini coefficient). Model 4 does not include an interaction variable, whereas Model 5 does.}
\end{TableNotes}
\end{adjustbox}
\end{center}
\end{landscape}

% Please add the following required packages to your document preamble:
% \usepackage{longtable}
% Note: It may be necessary to compile the document several times to get a multi-page table to line up properly
% Please add the following required packages to your document preamble:
% \usepackage{longtable}
% Note: It may be necessary to compile the document several times to get a multi-page table to line up properly
% Please add the following required packages to your document preamble:
% \usepackage{longtable}
% Note: It may be necessary to compile the document several times to get a multi-page table to line up properly


% Please add the following required packages to your document preamble:
% \usepackage{longtable}
% Note: It may be necessary to compile the document several times to get a multi-page table to line up properly
\begin{landscape}
\begin{center}
\begin{adjustbox}  % Adjusting table width
\begin{longtable}{lccccc}
\caption{Parental Child Marriage and Children’s Malnutrition Status - Logit Regression [Odd Ratio]} \label{tab:malnut full} \\

\toprule
\textbf{Variables} & \textbf{Model (1)} & \textbf{Model (2)} & \textbf{Model  (3)} & \textbf{Model  (4)} & \textbf{Model  (5)} \\
\midrule
\endfirsthead

\caption[]{Parental Child Marriage and Children’s Malnutrition Status - Logit Regression [Odd Ratio]} \\
\toprule
\textbf{Variables} & \textbf{Model (1)} & \textbf{Model (2)} & \textbf{Model  (3)} & \textbf{Model  (4)} & \textbf{Model  (5)} \\
\midrule
\endhead

\midrule
\endfoot

\bottomrule
\endlastfoot
%
Parent's   child marriage status (Yes/No) & 1.409*** & 1.511** & 1.590** & 1.502* & 1.377** \\
 & (0.164) & (0.273) & (0.325) & (0.327) & (0.208) \\
Interaction   child marriage and \\parent food security in 2007 &  & 0.886 & 0.931 & 0.881 &  \\
 &  & (0.179) & (0.220) & (0.216) &  \\
Parent food security status &  & 1.001 & 1.000 & 1.002 & 1.002 \\
 &  & (0.00282) & (0.00323) & (0.00400) & (0.00399) \\
Child's food security status &  &  &  & 0.959 & 0.965 \\
 &  &  &  & (0.244) & (0.245) \\
Parent'   FCS in 2014 &  &  & 1.013*** & 1.014*** & 1.014*** \\
 &  &  & (0.00368) & (0.00379) & (0.00379) \\
Parent's   FCS in 2007 &  &  & 0.989** & 1.002 & 1.000 \\
 &  &  & (0.00528) & (0.00589) & (0.00530) \\
Parent's   BMI in 2014 &  &  & 0.957*** & 0.974* & 0.974* \\
 &  &  & (0.0131) & (0.0147) & (0.0147) \\
Parent's   BMI in 2007 &  &  & 1.001 & 1.000 & 1.000 \\
 &  &  & (0.000540) & (0.000493) & (0.000494) \\
Complete   Junior High School &  &  &  & 1.153 & 1.153 \\
 &  &  &  & (0.297) & (0.296) \\
Complete   Senior High school &  &  &  & 0.931 & 0.934 \\
 &  &  &  & (0.215) & (0.215) \\
Incomplete   elementary school &  &  &  & 1.263 & 1.265 \\
 &  &  &  & (0.216) & (0.216) \\
Incomplete   junior high school &  &  &  & 2.010** & 1.991** \\
 &  &  &  & (0.681) & (0.673) \\
Incomplete   senior high school &  &  &  & 2.055 & 2.039 \\
 &  &  &  & (0.926) & (0.915) \\
No   education &  &  &  & 1.350 & 1.356 \\
 &  &  &  & (0.275) & (0.276) \\
Parent   gender &  &  &  & 1.140 & 1.140 \\
 &  &  &  & (0.170) & (0.170) \\
Separated &  &  &  & 0.178 & 0.184 \\
 &  &  &  & (0.190) & (0.195) \\
Divorce &  &  &  & 0.436 & 0.436 \\
 &  &  &  & (0.302) & (0.301) \\
Widow &  &  &  & 0.639* & 0.644* \\
Religion,   ref: Islam &  &  &  & (0.167) & (0.168) \\
Protestand &  &  &  & 0.580 & 0.583 \\
 &  &  &  & (0.469) & (0.470) \\
Chatolics &  &  &  & 0.0598*** & 0.0599*** \\
 &  &  &  & (0.0639) & (0.0639) \\
Hinduism &  &  &  & 0.638 & 0.637 \\
 &  &  &  & (0.188) & (0.188) \\
Regional   GDPin 2007 &  &  &  & 1.000*** & 1.000*** \\
 &  &  &  & (3.39e-07) & (3.39e-07) \\
Regional   Gini Index in 2007 &  &  &  & 0.0992 & 0.0935 \\
 &  &  &  & (0.476) & (0.447) \\
Household   Expenditure in 2007 &  &  &  & 1.000** & 1.000** \\
 &  &  &  & (6.73e-08) & (6.74e-08) \\
Rice   Expenditure Share in 2007 &  &  &  & 1.027* & 1.027* \\
 &  &  &  & (0.0159) & (0.0159) \\
Staple   Expenditure Share in 2007 (except rice) &  &  &  & 0.981 & 0.982 \\
 &  &  &  & (0.0162) & (0.0162) \\
Vegetables   Expenditure Share in 2007 &  &  &  & 1.009 & 1.009 \\
 &  &  &  & (0.0232) & (0.0232) \\
Food   Expenditure Share in 2007 &  &  &  & 1.012 & 1.012 \\
 &  &  &  & (0.00999) & (0.00998) \\
Oil   Expenditure Share in 2007 &  &  &  & 0.971 & 0.970 \\
 &  &  &  & (0.0330) & (0.0329) \\
Medical   Expenditure Share in 2007 &  &  &  & 1.011 & 1.011 \\
 &  &  &  & (0.0157) & (0.0158) \\
Clothes   Expenditure Share in 2007 &  &  &  & 1.003 & 1.003 \\
 &  &  &  & (0.0357) & (0.0357) \\
Dairy   Product Expenditure Share in 2007 &  &  &  & 0.937*** & 0.937*** \\
 &  &  &  & (0.0223) & (0.0223) \\
Education   Expenditure Share in 2007 &  &  &  & 0.998 & 0.998 \\
 &  &  &  & (0.00698) & (0.00701) \\
House   Expenditure Share in 2007 &  &  &  & 0.995 & 0.995 \\
 &  &  &  & (0.00930) & (0.00930) \\
Transfer   Expenditure Share in 2007 &  &  &  & 0.991 & 0.991 \\
 &  &  &  & (0.0140) & (0.0140) \\
Alcohol   Expenditure Share in 2007 &  &  &  & 1.008 & 1.008 \\
 &  &  &  & (0.0132) & (0.0132) \\
Traditional   Law of Enforcement in 2007 &  &  &  & 0.927 & 0.928 \\
 &  &  &  & (0.144) & (0.144) \\
Law broken   Sanction in 2007 &  &  &  & 1.348* & 1.350* \\
 &  &  &  & (0.229) & (0.229) \\
The change   of law in marriage &  &  &  & 1.272* & 1.275* \\
 &  &  &  & (0.184) & (0.184) \\
Midwife   services in village in 2007 &  &  &  & 1.108 & 1.106 \\
 &  &  &  & (0.936) & (0.934) \\
ASKESKIN   program in village (2007) &  &  &  & 0.188** & 0.187** \\
 &  &  &  & (0.157) & (0.156) \\
RASKIN   program in village (2007) &  &  &  & 3.552 & 3.578 \\
 &  &  &  & -3.919 & -3.946 \\
Market   Operation program (2007) &  &  &  & 1.006 & 1.025 \\
 &  &  &  & (0.451) & (0.455) \\
Constant & 0.300*** & 0.280*** & 0.604 & 0.418 & 0.443 \\
 & (0.0208) & (0.0519) & (0.247) & (0.739) & (0.778) \\
 &  &  &  &  &  \\
Observations & 3,029 & 3,012 & 2,581 & 2,557 & 2,557
\end{longtable}
\begin{TableNotes}
\footnotesize
\item \textit{Standard errors in parentheses}
\item \sym{*} \(p<0.05\), \sym{**} \(p<0.01\), \sym{***} \(p<0.001\)
\item \textit{Note: Each observation in the dataset is weighted according to its significance in representing the target population. Robust standard errors are computed to account for heteroscedasticity or other forms of model misspecification. Models 4 and 5 incorporate socio-economic characteristics at various levels: individual (personal expenditure, religion, ethnicity, education), household (expenditure shares for different food sources), community (local laws on marriage, government policies), and regional (regional GDP and Gini coefficient). Model 4 does not include an interaction variable, whereas Model 5 does.}
\end{TableNotes}
\end{adjustbox}
\end{center}
\end{landscape}


 % Adjusting table width
\begin{landscape}
\begin{center}
\begin{adjustbox}  % Adjusting table width
\begin{longtable}{lccccc}
\caption{Parental Child Marriage and Children’s Malnutrition Status - Logit Regression [Log Odds]} \label{tab:malnut full} \\

\toprule
\textbf{Variables} & \textbf{Model (1)} & \textbf{Model (2)} & \textbf{Model  (3)} & \textbf{Model  (4)} & \textbf{Model  (5)} \\
\midrule
\endfirsthead

\caption[]{Parental Child Marriage and Children’s Malnutrition Status - Logit Regression [Log Odds] } \\
\toprule
\textbf{Variables} & \textbf{Model (1)} & \textbf{Model (2)} & \textbf{Model  (3)} & \textbf{Model  (4)} & \textbf{Model  (5)} \\
\midrule
\endhead

\midrule
\endfoot

\bottomrule
\endlastfoot
%
Parent's   child marriage status (Yes/No) & 0.343*** & 0.413** & 0.464** & 0.313** & 0.406* \\
 & (0.116) & (0.181) & (0.205) & (0.151) & (0.218) \\
Interaction   child marriage \\and parent food security in 2007 &  & -0.121 & -0.0712 &  & -0.136 \\
 &  & (0.202) & (0.236) &  & (0.246) \\
Child's FCS &  & 0.00128 & -0.000152 & 0.00229 & 0.00235 \\
 &  & (0.00282) & (0.00323) & (0.00401) & (0.00402) \\
Child food security status &  &  &  & -0.0348 & -0.0416 \\
 &  &  &  & (0.256) & (0.257) \\
Parent'   FCS in 2014 &  &  & 0.0125*** & 0.0141*** & 0.0141*** \\
 &  &  & (0.00363) & (0.00378) & (0.00378) \\
Parent's   FCS in 2007 &  &  & -0.0110** & 0.000706 & 0.00199 \\
 &  &  & (0.00534) & (0.00536) & (0.00594) \\
Parent's   BMI in 2014 &  &  & -0.0436*** & -0.0273* & -0.0279* \\
 &  &  & (0.0137) & (0.0154) & (0.0154) \\
Parent's   BMI in 2007 &  &  & 0.000597 & 0.000261 & 0.000253 \\
 &  &  & (0.000539) & (0.000504) & (0.000502) \\
Complete   Junior High School &  &  &  & 0.135 & 0.135 \\
 &  &  &  & (0.258) & (0.258) \\
Complete   Senior High school &  &  &  & -0.107 & -0.109 \\
 &  &  &  & (0.233) & (0.233) \\
Incomplete   elementary school &  &  &  & 0.233 & 0.231 \\
 &  &  &  & (0.172) & (0.173) \\
Incomplete   junior high school &  &  &  & 0.632* & 0.643* \\
 &  &  &  & (0.347) & (0.348) \\
Incomplete   senior high school &  &  &  & 0.698 & 0.706 \\
 &  &  &  & (0.454) & (0.456) \\
No   education &  &  &  & 0.278 & 0.273 \\
 &  &  &  & (0.207) & (0.207) \\
Parent   gender &  &  &  & 0.141 & 0.141 \\
 &  &  &  & (0.150) & (0.150) \\
Separated &  &  &  & -1.689 & -1.722 \\
 &  &  &  & -1.067 & -1.071 \\
Divorce &  &  &  & -0.829 & -0.827 \\
 &  &  &  & (0.696) & (0.696) \\
Widow &  &  &  & -0.479* & -0.486* \\
Religion,   ref: Islam &  &  &  & (0.268) & (0.269) \\
Protestand &  &  &  & -1.025 & -1.029 \\
 &  &  &  & -1.094 & -1.094 \\
Chatolics &  &  &  & -2.798*** & -2.799*** \\
 &  &  &  & -1.070 & -1.070 \\
Hinduism &  &  &  & -0.578* & -0.577* \\
 &  &  &  & (0.322) & (0.322) \\
PCE in 2007 &  &  &  & -3.03e-09 & -3.02e-09 \\
 &  &  &  & (3.48e-08) & (3.49e-08) \\
Regional GDPin 2007 &  &  &  & -1.86e-06*** & -1.87e-06*** \\
 &  &  &  & (7.14e-07) & (7.12e-07) \\
Regional Gini Index in 2007 &  &  &  & -1.616 & -1.515 \\
 &  &  &  & -5.249 & -5.265 \\
Household   Expenditure in 2007 &  &  &  & -1.57e-07 & -1.57e-07 \\
 &  &  &  & (1.01e-07) & (1.02e-07) \\
Rice   Expenditure Share in 2007 &  &  &  & 0.0281* & 0.0285* \\
 &  &  &  & (0.0162) & (0.0161) \\
Staple   Expenditure Share in 2007 (except rice) &  &  &  & -0.0193 & -0.0198 \\
 &  &  &  & (0.0166) & (0.0166) \\
Vegetables   Expenditure Share in 2007 &  &  &  & 0.00735 & 0.00723 \\
 &  &  &  & (0.0231) & (0.0231) \\
Food   Expenditure Share in 2007 &  &  &  & 0.0118 & 0.0120 \\
 &  &  &  & (0.00975) & (0.00976) \\
Oil   Expenditure Share in 2007 &  &  &  & -0.0318 & -0.0310 \\
 &  &  &  & (0.0343) & (0.0343) \\
Medical   Expenditure Share in 2007 &  &  &  & 0.0112 & 0.0112 \\
 &  &  &  & (0.0158) & (0.0157) \\
Clothes   Expenditure Share in 2007 &  &  &  & 0.000181 & 0.000582 \\
 &  &  &  & (0.0371) & (0.0371) \\
Dairy   Product Expenditure Share in 2007 &  &  &  & -0.0657*** & -0.0663*** \\
 &  &  &  & (0.0236) & (0.0237) \\
Education   Expenditure Share in 2007 &  &  &  & -0.000866 & -0.000715 \\
 &  &  &  & (0.00709) & (0.00706) \\
House   Expenditure Share in 2007 &  &  &  & -0.00523 & -0.00520 \\
 &  &  &  & (0.00942) & (0.00942) \\
Transfer   Expenditure Share in 2007 &  &  &  & -0.00813 & -0.00774 \\
 &  &  &  & (0.0141) & (0.0141) \\
Alcohol   Expenditure Share in 2007 &  &  &  & 0.00772 & 0.00757 \\
 &  &  &  & (0.0131) & (0.0131) \\
Traditional   Law of Enforcement in 2007 &  &  &  & -0.0532 & -0.0554 \\
 &  &  &  & (0.158) & (0.158) \\
Law broken   Sanction in 2007 &  &  &  & 0.296* & 0.294* \\
 &  &  &  & (0.172) & (0.172) \\
The change   of law in marriage &  &  &  & 0.243 & 0.240 \\
 &  &  &  & (0.151) & (0.151) \\
Midwife   services in village in 2007 &  &  &  & 0.106 & 0.108 \\
 &  &  &  & (0.845) & (0.846) \\
ASKESKIN   program in village (2007) &  &  &  & -1.652** & -1.644** \\
 &  &  &  & (0.808) & (0.808) \\
RASKIN   program in village (2007) &  &  &  & 1.265 & 1.257 \\
 &  &  &  & -1.085 & -1.085 \\
Market   Operation program (2007) &  &  &  & 0.0460 & 0.0268 \\
 &  &  &  & (0.431) & (0.435) \\
\multicolumn{3}{l}{Log of GDP   Regional in 2014} &  & 0.101 & 0.104 \\
 &  &  &  & (0.139) & (0.138) \\
 \hline
Socioeconomics   Characteristics & No & No & No & Yes & Yes \\
Interaction   child marriage \\and parent food security \\in 2007 & No & Yes & Yes & No  & Yes \\
Constant & -1.205*** & -1.272*** & -0.505 & -2.109 & -2.215 \\
 & (0.0693) & (0.185) & (0.410) & -2.655 & -2.661

 &  &  &  &  &  \\
Observations & 3,029 & 3,012 & 2,581 & 2,518 & 2,518 \\

\end{longtable}
\begin{TableNotes}
\footnotesize
\item \textit{Standard errors in parentheses}
\item \sym{*} \(p<0.05\), \sym{**} \(p<0.01\), \sym{***} \(p<0.001\)
\item \textit{Note: Each observation in the dataset is weighted according to its significance in representing the target population. Robust standard errors are computed to account for heteroscedasticity or other forms of model misspecification. Models 4 and 5 incorporate socio-economic characteristics at various levels: individual (personal expenditure, religion, ethnicity, education), household (expenditure shares for different food sources), community (local laws on marriage, government policies), and regional (regional GDP and Gini coefficient). Model 4 does not include an interaction variable, whereas Model 5 does.}
\end{TableNotes}
\end{adjustbox}
\end{center}
\end{landscape}


% Please add the following required packages to your document preamble:
% \usepackage{longtable}
% Note: It may be necessary to compile the document several times to get a multi-page table to line up properly
\begin{landscape}
\begin{center}
\begin{adjustbox}  % Adjusting table width
\begin{longtable}{lcccc}
\caption{Parental Child Marriage and Children’s Food Security Status - Logit Regression [Odd Ratio]} \label{tab:FS full} \\

\toprule
\textbf{Variables} & \textbf{Model (1)} & \textbf{Model (2)} & \textbf{Model  (3)} & \textbf{Model  (4)}  \\
\midrule
\endfirsthead

\caption[]{Parental Child Marriage and Children’s Food Security Status - Logit Regression } \\
\toprule
\textbf{Variables} & \textbf{Model (1)} & \textbf{Model (2)} & \textbf{Model  (3)} & \textbf{Model  (4)}  \\
\midrule
\endhead

\midrule
\endfoot

\bottomrule
\endlastfoot
Parent's   child marriage status (Yes/No) & 0.151*** & 0.210*** & 0.260*** & 0.370* \\
 & (0.0554) & (0.0999) & (0.131) & (0.214) \\
Interaction   child marriage and parent food security in 2007 & 1.037*** & 1.030*** & 1.025*** & 1.022** \\
 & (0.00762) & (0.00926) & (0.00961) & (0.0106) \\
Child z   score &  & 1.000 & 1.000 & 1.000 \\
 &  & (0.000121) & (0.000132) & (0.000140) \\
Child's   Malnutrition Status &  & 0.669** & 0.647** & 0.603*** \\
 &  & (0.119) & (0.124) & (0.118) \\
Parent's   BMI in 2014 &  &  & 0.986 & 0.970 \\
 &  &  & (0.0237) & (0.0272) \\
Parent's   BMI in 2007 &  &  & 1.019 & 1.026 \\
 &  &  & (0.0183) & (0.0236) \\
food\_secure\_parent &  &  & 1.540** & 1.102 \\
 &  &  & (0.279) & (0.230) \\
Complete   Junior High School &  &  &  & 1.217 \\
 &  &  &  & (0.422) \\
Complete   Senior High school &  &  &  & 2.389** \\
 &  &  &  & (0.960) \\
Incomplete   elementary school &  &  &  & 0.953 \\
 &  &  &  & (0.222) \\
Incomplete   junior high school &  &  &  & 1.813 \\
 &  &  &  & -1.061 \\
Incomplete   senior high school &  &  &  & 3.912 \\
 &  &  &  & -3.822 \\
No   education &  &  &  & 0.903 \\
 &  &  &  & (0.239) \\
Parent   gender &  &  &  & 0.820 \\
 &  &  &  & (0.193) \\
Separated &  &  &  & 3.847 \\
 &  &  &  & -4.549 \\
Divorce &  &  &  & 1.322 \\
 &  &  &  & (0.878) \\
Widow &  &  &  & 1.626 \\
Religion,   ref: Islam &  &  &  & (0.591) \\
Protestand &  &  &  & 0.447 \\
 &  &  &  & (0.381) \\
Chatolics &  &  &  & 1.059 \\
 &  &  &  & -1.529 \\
Hinduism &  &  &  & 1.011 \\
 &  &  &  & (0.495) \\
Regional   GDPin 2007 &  &  &  & 1.000 \\
 &  &  &  & (1.07e-06) \\
Regional   Gini Index in 2007 &  &  &  & 1,95 \\
 &  &  &  & -17,629 \\
Regional   Gini Index in 2014 &  &  &  & 160.5 \\
 &  &  &  & (607.0) \\
Household   Expenditure in 2007 &  &  &  & 1.000 \\
 &  &  &  & (1.67e-07) \\
Rice   Expenditure Share in 2007 &  &  &  & 1.008 \\
 &  &  &  & (0.0261) \\
Staple   Expenditure Share in 2007 (except rice) &  &  &  & 1.041 \\
 &  &  &  & (0.0266) \\
Vegetables   Expenditure Share in 2007 &  &  &  & 1.046 \\
 &  &  &  & (0.0322) \\
Food   Expenditure Share in 2007 &  &  &  & 0.968*** \\
 &  &  &  & (0.0119) \\
Oil   Expenditure Share in 2007 &  &  &  & 1.032 \\
 &  &  &  & (0.0446) \\
Medical   Expenditure Share in 2007 &  &  &  & 1.008 \\
 &  &  &  & (0.0216) \\
Clothes   Expenditure Share in 2007 &  &  &  & 1.012 \\
 &  &  &  & (0.0526) \\
Dairy   Product Expenditure Share in 2007 &  &  &  & 1.105*** \\
 &  &  &  & (0.0361) \\
Education   Expenditure Share in 2007 &  &  &  & 0.988 \\
 &  &  &  & (0.00857) \\
House   Expenditure Share in 2007 &  &  &  & 0.963*** \\
 &  &  &  & (0.0105) \\
Transfer   Expenditure Share in 2007 &  &  &  & 1.054*** \\
 &  &  &  & (0.0215) \\
Alcohol   Expenditure Share in 2007 &  &  &  & 1.053*** \\
 &  &  &  & (0.0180) \\
Traditional   Law of Enforcement in 2007 &  &  &  & 1.058 \\
 &  &  &  & (0.233) \\
Law broken   Sanction in 2007 &  &  &  & 0.655* \\
 &  &  &  & (0.167) \\
The change   of law in marriage &  &  &  & 0.802 \\
 &  &  &  & (0.167) \\
Midwife   services in village in 2007 &  &  &  & 3.089 \\
 &  &  &  & -2.268 \\
ASKESKIN   program in village (2007) &  &  &  & 0.836 \\
 &  &  &  & (0.666) \\
RASKIN   program in village (2007) &  &  &  & 0.789 \\
 &  &  &  & (0.821) \\
Market   Operation program (2007) &  &  &  & 2.774 \\
 &  &  &  & -2.092 \\
Log of   Regional GDPin 2014 &  &  &  & 0.851 \\
 &  &  &  & (0.195) \\
Constant & 8.929*** & 12.62*** & 8.153*** & 0.384 \\
 & (0.629) & -2.320 & -4.348 & -1.609 \\

\end{longtable}
\begin{TableNotes}
\footnotesize
\item \textit{Standard errors in parentheses}
\item \sym{*} \(p<0.05\), \sym{**} \(p<0.01\), \sym{***} \(p<0.001\)
\item \textit{Note: Each observation in the dataset is weighted according to its significance in representing the target population. Robust standard errors are computed to account for heteroscedasticity or other forms of model misspecification. Models 4 and 5 incorporate socio-economic characteristics at various levels: individual (personal expenditure, religion, ethnicity, education), household (expenditure shares for different food sources), community (local laws on marriage, government policies), and regional (regional GDP and Gini coefficient). Model 4 does not include an interaction variable, whereas Model 5 does.}
\end{TableNotes}
\end{adjustbox}
\end{center}
\end{landscape}


% Please add the following required packages to your document preamble:
% \usepackage{longtable}
% Note: It may be necessary to compile the document several times to get a multi-page table to line up properly
\begin{landscape}
\begin{center}
\begin{adjustbox}  % Adjusting table width
\begin{longtable}{lcccc}
\caption{Parental Child Marriage and Children’s Food Security Status - Logit Regression} \label{tab:FS full} \\

\toprule
\textbf{Variables} & \textbf{Model (1)} & \textbf{Model (2)} & \textbf{Model  (3)} & \textbf{Model  (4)}  \\
\midrule
\endfirsthead

\caption[]{Parental Child Marriage and Children’s Food Security Status - Logit Regression } \\
\toprule
\textbf{Variables} & \textbf{Model (1)} & \textbf{Model (2)} & \textbf{Model  (3)} & \textbf{Model  (4)}  \\
\midrule
\endhead

\midrule
\endfoot

\bottomrule
\endlastfoot
%
Parent's   child marriage status (Yes/No) & -1.892*** & -1.934*** & -1.759*** & -1.591*** \\
 & (0.368) & (0.372) & (0.396) & (0.464) \\
Interaction   child marriage and parent FCS in 2007 & 0.0366*** & 0.0374*** & 0.0321*** & 0.0331*** \\
 & (0.00734) & (0.00745) & (0.00783) & (0.00932) \\
Child z   score &  & -0.000233*** & -0.000151 & -0.000111 \\
 &  & (8.77e-05) & (9.83e-05) & (0.000108) \\
Child's   Malnutrition Status &  & -0.203 & -0.298** & -0.376** \\
 &  & (0.132) & (0.144) & (0.157) \\
Parent's   BMI in 2014 &  &  & 0.00711 & 0.00146 \\
 &  &  & (0.0186) & (0.0252) \\
Parent's   BMI in 2007 &  &  & 0.0217 & 0.0272 \\
 &  &  & (0.0155) & (0.0223) \\
Parent   food \\security status in 2014 &  &  & 0.632*** & 0.457*** \\
 &  &  & (0.135) & (0.158) \\
Complete   Junior High School &  &  &  & 0.127 \\
 &  &  &  & (0.276) \\
Complete   Senior High school &  &  &  & 0.638** \\
 &  &  &  & (0.283) \\
Incomplete   elementary school &  &  &  & -0.0580 \\
 &  &  &  & (0.177) \\
Incomplete   junior high school &  &  &  & 0.963* \\
 &  &  &  & (0.525) \\
Incomplete   senior high school &  &  &  & 1.584 \\
 &  &  &  & -1.053 \\
No   education &  &  &  & 0.00202 \\
 &  &  &  & (0.233) \\
Parent   gender &  &  &  & -0.139 \\
 &  &  &  & (0.179) \\
Separated &  &  &  & 0.639 \\
 &  &  &  & -1.084 \\
Divorce &  &  &  & 0.194 \\
 &  &  &  & (0.508) \\
Widow &  &  &  & 0.0526 \\
Religion,   ref: Islam &  &  &  & (0.297) \\
Protestand &  &  &  & -0.351 \\
 &  &  &  & (0.809) \\
Chatolics &  &  &  & 0.864 \\
 &  &  &  & -1.171 \\
Hinduism &  &  &  & -0.0124 \\
 &  &  &  & (0.405) \\
Parent's Personal Consumption\\ Expenditure in 2007 &  &  &  & 9.21e-08* \\
 &  &  &  & (5.09e-08) \\
Log of regional GDP in 2007 &  &  &  & 6.22e-07 \\
 &  &  &  & (8.52e-07) \\
Regional Gini Index in 2007 &  &  &  & 9.694 \\
 &  &  &  & -7.026 \\
Household Expenditure in 2007 &  &  &  & -8.45e-08 \\
 &  &  &  & (1.03e-07) \\
Rice Expenditure Share in 2007 &  &  &  & -0.0629** \\
 &  &  &  & (0.0318) \\
Staple   Expenditure Share \\in 2007 (except rice) &  &  &  & 0.0939*** \\
 &  &  &  & (0.0323) \\
Vegetables   Expenditure Share in 2007 &  &  &  & 0.0306 \\
 &  &  &  & (0.0258) \\
Food   Expenditure Share in 2007 &  &  &  & -0.0265*** \\
 &  &  &  & (0.00990) \\
Oil   Expenditure Share in 2007 &  &  &  & 0.0807** \\
 &  &  &  & (0.0378) \\
Medical Expenditure Share in 2007 &  &  &  & -0.0268 \\
 &  &  &  & (0.0173) \\
Clothes Expenditure Share in 2007 &  &  &  & -0.0198 \\
 &  &  &  & (0.0419) \\
Dairy Product Expenditure Share in 2007 &  &  &  & 0.0720*** \\
 &  &  &  & (0.0261) \\
Education Expenditure Share in 2007 &  &  &  & -0.00937 \\
 &  &  &  & (0.00791) \\
House   Expenditure Share in 2007 &  &  &  & -0.0249*** \\
 &  &  &  & (0.00905) \\
Transfer    Expenditure Share in 2007 &  &  &  & 0.0369** \\
 &  &  &  & (0.0173) \\
Alcohol   Expenditure Share in 2007 &  &  &  & 0.0178 \\
 &  &  &  & (0.0128) \\
Traditional Law of Enforcement in 2007 &  &  &  & -0.170 \\
 &  &  &  & (0.179) \\
Law broken Sanction in 2007 &  &  &  & -0.0596 \\
 &  &  &  & (0.212) \\
The change of law in marriage &  &  &  & -0.0796 \\
 &  &  &  & (0.163) \\
Midwife services in village in 2007 &  &  &  & 0.230 \\
 &  &  &  & (0.689) \\
Health care card in village (2007) &  &  &  & -0.668 \\
 &  &  &  & (0.486) \\
ASKESKIN program in village (2007) &  &  &  & -0.822 \\
 &  &  &  & (0.901) \\
RASKIN program in village (2007) &  &  &  & 0.619 \\
 &  &  &  & -1.158 \\
Market Operation program (2007) &  &  &  & 1.153* \\
 &  &  &  & (0.651) \\
Log of PCE in 2014 &  &  &  & -0.0729 \\
 &  &  &  & (0.0897) \\
Log of   Regional GDP in 2014 &  &  &  & -0.0884 \\
 &  &  &  & (0.170) \\
Log of   Gini in 2014 &  &  &  & -0.484 \\
 &  &  &  & -1.394 \\
 \hline
Socioeconomics   characteristics & No & No & No & Yes \\
 &  &  &  &  \\
Constant & 2.189*** & 2.547*** & 1.445*** & -0.0829 \\
 & (0.0705) & (0.136) & (0.411) & -4.668 \\
 &  &  &  &  \\
Observations & 3,282 & 3,282 & 2,796 & 2,426 \\
Robust standard errors in   parentheses &  &  &  &  \\
*** p\textless{}0.01, ** p\textless{}0.05, *   p\textless{}0.1 &  &  &  & 
\end{longtable}
\end{adjustbox}
\end{center}
\end{landscape}


% Please add the following required packages to your document preamble:
% \usepackage{longtable}
% Note: It may be necessary to compile the document several times to get a multi-page table to line up properly
\begin{landscape}
\begin{center}
\begin{adjustbox}  % Adjusting table width
\begin{longtable}{lccccc}
\caption{Parental Child Marriage and Children’s FCS-OLS} \label{tab:fcs full} \\

\toprule
\textbf{Variables} & \textbf{Model (1)} & \textbf{Model (2)} & \textbf{Model  (3)} & \textbf{Model  (4)}  \\
\midrule
\endfirsthead

\caption[]{Parental Child Marriage and Children’s FCS - OLS} \\
\toprule
\textbf{Variables} & \textbf{Model (1)} & \textbf{Model (2)} & \textbf{Model  (3)} & \textbf{Model  (4)} \\
\midrule
\endhead

\midrule
\endfoot

\bottomrule
\endlastfoot
%
Parent's   child marriage status (Yes/No) & -18.35*** & -18.42*** & -4.427* & -4.737* \\
 & -2.076 & -2.071 & -2.590 & -2.724 \\
Child z   score &  & -0.000433 & -0.000433 & -4.04e-05 \\
 &  & (0.000483) & (0.000512) & (0.000549) \\
Parent FCS   in 2014 &  &  & 0.237*** & 0.221*** \\
 &  &  & (0.0271) & (0.0291) \\
Parent FCS   in 2007 &  &  & 0.0503 & -0.0361 \\
 &  &  & (0.0380) & (0.0421) \\
Parent's   BMI in 2014 &  &  & 0.128 & 0.0346 \\
 &  &  & (0.0806) & (0.0919) \\
Parent's   BMI in 2007 &  &  & -0.000199 & -0.000913 \\
 &  &  & (0.00244) & (0.00194) \\
Malnutrition   status child &  & -1.136 & -1.207 & -2.214** \\
 &  & (0.807) & (0.859) & (0.909) \\
Parent   food security 2014 &  &  & 3.158*** & 3.848*** \\
 &  &  & -1.120 & -1.190 \\
Complete   Junior High School &  &  &  & 2.485* \\
 &  &  &  & -1.484 \\
Complete   Senior High school &  &  &  & 3.541*** \\
 &  &  &  & -1.258 \\
Incomplete   elementary school &  &  &  & -0.203 \\
 &  &  &  & -1.003 \\
Incomplete   junior high school &  &  &  & -0.0457 \\
 &  &  &  & -2.115 \\
Incomplete   senior high school &  &  &  & 5.483** \\
 &  &  &  & -2.724 \\
No   education &  &  &  & 0.612 \\
 &  &  &  & -1.371 \\
PCE in 2007 &  &  &  & 7.19e-07*** \\
 &  &  &  & (1.43e-07) \\
Household Expenditure in 2007 &  &  &  & -7.42e-07* \\
 &  &  &  & (4.18e-07) \\
Food   Expenditure Share in 2007 &  &  &  & 0.0371 \\
 &  &  &  & (0.0299) \\
Alcohol   Expenditure Share in 2007 &  &  &  & -0.0218 \\
 &  &  &  & (0.0635) \\
Traditional Law of Enforcement in 2007 &  &  &  & 1.089 \\
 &  &  &  & (0.889) \\
Law broken Sanction in 2007 &  &  &  & -2.758*** \\
 &  &  &  & -1.020 \\
The change of law in marriage &  &  &  & 0.593 \\
 &  &  &  & (0.870) \\
Midwife services in village in 2007 &  &  &  & -1.611 \\
 &  &  &  & -3.688 \\
Health care card in village (2007) &  &  &  & -5.214** \\
 &  &  &  & -2.320 \\
ASKESKIN program in village (2007) &  &  &  & -1.209 \\
 &  &  &  & -3.373 \\
RASKIN program in village (2007) &  &  &  & 4.673 \\
 &  &  &  & -4.791 \\
Log PCE   2014 &  &  &  & -0.352 \\
 &  &  &  & (0.474) \\
 \hline
Interaction   child marriage and parent FCS in 2007 & 0.340*** & 0.341*** & 0.0856* & 0.110** \\
 & (0.0355) & (0.0355) & (0.0450) & (0.0475) \\
Socioeconomics   characteristics & NO & NO & NO & YES \\
 &  &  &  &  \\
Constant & 60.57*** & 61.40*** & 41.22*** & 45.64*** \\
 & (0.411) & (0.725) & -2.720 & -8.860 \\
 &  &  &  &  \\
Observations & 3,282 & 3,282 & 2,796 & 2,426 \\
R-squared & 0.031 & 0.032 & 0.086 & 0.117
\end{longtable}
\end{adjustbox}
\end{center}
\end{landscape}


% Please add the following required packages to your document preamble:
% \usepackage{booktabs}
% \usepackage{lscape}
% \usepackage{longtable}
% Note: It may be necessary to compile the document several times to get a multi-page table to line up properly
\subsection{Additional Table}


% Please add the following required packages to your document preamble:
% \usepackage{booktabs}
% \usepackage{lscape}
% \usepackage{longtable}
% Note: It may be necessary to compile the document several times to get a multi-page table to line up properly

\begin{longtable}[c]{@{}llllll@{}}
\caption{Children's Nutritional Status}
\hline
Growth   Indicator & Malnutrition & urban +rural (\%) & Urban(\%) & \multicolumn{2}{l}{Rural(\%)} \\
\hline
\endfirsthead

%
\endhead
%
Weight for Age & NA & 66.24 & 65.96 & \multicolumn{2}{l}{66.55} \\
 & normal & 25.32 & 25.32 & \multicolumn{2}{l}{25.31} \\
 & see note 2 & 2.36 & 2.57 & \multicolumn{2}{l}{2.12} \\
 & severely underweight & 1.28 & 1.54 & \multicolumn{2}{l}{1.00} \\
 & underweight & 4.81 & 4.61 & \multicolumn{2}{l}{5.03} \\
Height for Age & NA & 0.70 & 0.61 & \multicolumn{2}{l}{0.80} \\
 & normal & 72.74 & 72.75 & \multicolumn{2}{l}{72.73} \\
 & see note 1 & 0.26 & 0.18 & \multicolumn{2}{l}{0.36} \\
 & severely stunted & 6.96 & 7.71 & \multicolumn{2}{l}{6.11} \\
 & stunted & 19.34 & 18.75 & \multicolumn{2}{l}{20.00} \\
Weight for Height & NA & 45.47 & 45.86 & \multicolumn{2}{l}{45.03} \\
 & normal & 44.75 & 44.14 & \multicolumn{2}{l}{45.43} \\
 & obese & 2.22 & 2.43 & \multicolumn{2}{l}{2.00} \\
 & overweight & 2.13 & 2.29 & \multicolumn{2}{l}{1.96} \\
 & possible risk of overweight, see note 3 & 3.71 & 3.54 & \multicolumn{2}{l}{3.91} \\
 & severely wasted & 0.26 & 0.29 & \multicolumn{2}{l}{0.24} \\
 & wasted & 1.45 & 1.46 & \multicolumn{2}{l}{1.44} \\
BMI for Age & NA & 0.81 & 0.79 & \multicolumn{2}{l}{0.84} \\
 & normal & 75.55 & 75.57 & \multicolumn{2}{l}{75.53} \\
 & obese & 2.38 & 2.61 & \multicolumn{2}{l}{2.12} \\
 & overweight & 4.37 & 4.39 & \multicolumn{2}{l}{4.35} \\
 & possible risk of overweight, see note 3 & 7.90 & 8.00 & \multicolumn{2}{l}{7.78} \\
 & severely wasted & 2.47 & 2.75 & \multicolumn{2}{l}{2.16} \\
 & wasted & 6.52 & 5.89 & \multicolumn{2}{l}{7.23} \\
 &  &  &  &  & 
\hline
\label{tab:my-table a8 child nut}\\
\end{longtable}


\end{document}
